# Supplementary material for: Tulp1 deficiency causes early-onset retinal degeneration through affecting ciliogenesis and activating ferroptosis in zebrafish
Source: Cell Death Dis. 2022 Nov 17;13(11):962. doi: 10.1038/s41419-022-05372-w (PMC9672332; doi:10.1038/s41419-022-05372-w)
Supplement: Supplementary file 4 — Table S1 [file 41419_2022_5372_MOESM4_ESM.xlsx]

## Sheet: Sheet1
	mean expression levels of tulp1a and tulp1b based on scRNA-seq data
		tulp1a	tulp1b
	BC-0	1.92723	0.678938
	Rod-1	6.59388	6.07089
	BC-2	1.74587	0.952141
	Cone-3	5.97089	3.39562
	BC-4	1.99492	1.00122
	Rod-5	3.50343	1.6067
	RGC-6	1.20798	0.675409
	BC-7	1.42035	0.852145
	Müller glia-8	1.55981	0.713509
	HC-9	1.08373	0.584994
	BC-10	2.50624	0.958108
	Rod-11	6.54491	4.78622
	Cone-12	8.88109	1.4447
	BC-13	1.93173	0.613089
	RPE-14	1.75573	1.28027
	BC-15	1.98794	0.339225
	Microglia-16	1.31297	0.776929
	BC-17	1.08687	0.575497
	BC-18	1.59122	0.49474
	BC-19	1.36315	0.359104
	BC-20	1.95261	0.678099
	BC-21	0.822131	0.417271
	Astrocyte-22	1.85315	0.205083
	AC-23	0.86335	0.348943
