# Supplementary material for: Tulp1 deficiency causes early-onset retinal degeneration through affecting ciliogenesis and activating ferroptosis in zebrafish
Source: Cell Death Dis. 2022 Nov 17;13(11):962. doi: 10.1038/s41419-022-05372-w (PMC9672332; doi:10.1038/s41419-022-05372-w)
Supplement: Supplementary file 5 — Table S2 [file 41419_2022_5372_MOESM5_ESM.xlsx]

## Sheet: Sheet1
list of primary antibodies used in this study
Antibody	Source	Recognize	Dilution
Anti-Rhodopsin	Abcam, ab183399	Zebrafish Rhodopsin	IF: 1:200
Anti-Opn1mw1	Abclonal, custom	Zebrafish Opn1mw1	IF: 1:200
Anti-Opn1lw1	Abclonal, custom	Zebrafish Opn1lw1	IF: 1:200
Anti-Opn1sw1	Abclonal, custom	Zebrafish Opn1sw1	IF: 1:200
Anti-Opn1sw2	Abgent, Azb21565b	Zebrafish Opn1sw2	IF: 1:200
Anti-Gnat1	Abclonal, A6496	Zebrafish Gnat1	WB: 1:1000
Anti-Gnat2	MBL, PM075	Zebrafish Gnat2	WB: 1:1000
Anti-TULP1	Proteintech, 18971-1-AP	Zebrafish Tulp1	WB: 1:1000
Anti-Acetylated-α-Tubulin	Santa Cruz Biotechnology, K1317	Zebrafish Acetylated-α-Tubulin	IF: 1:200
Anti-Beta Tubulin	Proteintech, 10068-1-AP	Zebrafish Tubulin	WB: 1:3000
Anti-FLAG	MBL, M185-3L	FLAG	IF: 1:500
Anti-GFP	Proteintech, 50430-2-AP	GFP	IF: 1:1000
Nile Red	Invitrogen, N-1142	lipid	IF:2 µg/ml in DMSO
BODIPY	Invitrogen, D3922	lipid	IF:10 µg/ml in DMSO
