# Supplementary material for: Tulp1 deficiency causes early-onset retinal degeneration through affecting ciliogenesis and activating ferroptosis in zebrafish
Source: Cell Death Dis. 2022 Nov 17;13(11):962. doi: 10.1038/s41419-022-05372-w (PMC9672332; doi:10.1038/s41419-022-05372-w)
Supplement: Supplementary file 6 — Table S3 [file 41419_2022_5372_MOESM6_ESM.xlsx]

## Sheet: Sheet1
	Primers used for quantitative PCR
	Target gene	Primers
	arl3l2	F:TGCTGTCGGTGATGC
		R:GTTGAAGCCCTGTG
	tekt2	F:GCAGTGGGAGCAGTT
		R:GGGCTTCCAGTTCAT
	cep126	F:GGAAACCCAACAGTGAG
		R:TGGTGGATGATAGGAGG
	alox5b.3	F:CCGGGGTCGATTGCCTCAGGA
		R:GCCGGGTGCTGGAGTCTGTGTCA
	18S	F:AGGGACAAGTGGCGTTCAGC
		R:GCAGGGTAGGCACACGTTGA
	cyp2p9	F:GTCATGGATTTGTGGGACC
		R:AACACTGGTCGATCAGCGAGG
	cyp2p10	F:CTACTTCCGGCAGCGTATGT
		R:ACTGGAGGCCACTAAACCTCT
	ptgs2b	F:TGGGCTCCGACGCGTATGAATGT
		R:TTGGGCAATCACGCGGGACAG
	cp	F:GAAGAGCAGCACCTGGGAAT
		R:GGGGCTCAATCACTCTTGGT
	fthl28	F:AGAAGGGAGACCCTCATCTGT
		R:AGAGCTGTGTCATAAGTGTCAT
	tulp1b	F:AAAGAAAGCGGCCAAATCCGA
		R:CGGGTCACTTTGCACTTCAC
	tulp1a	F:AGAAAGCGGTTCAGCCAAGAG
		R:ATGCTGTTTCCCAGCATGATCTC
	gnat1	F:AGATGCCAGGACCGTCAAAC
		R:CAAGGGAGTAACCATCTTTGTG
	gnat2	F:ATGCCGATAAGGAAGCCAAG
		R:ATAACCACCTTGATGGAGAATC
