# Supplementary material for: Tulp1 deficiency causes early-onset retinal degeneration through affecting ciliogenesis and activating ferroptosis in zebrafish
Source: Cell Death Dis. 2022 Nov 17;13(11):962. doi: 10.1038/s41419-022-05372-w (PMC9672332; doi:10.1038/s41419-022-05372-w)
Supplement: Supplementary file 7 — Table S4 [file 41419_2022_5372_MOESM7_ESM.xlsx]

## Sheet: Sheet1
	Primers used for vector construction
	zf-Tulp1b-F	GGACTCAGATCTCGAGCTCAAGCTTGAATGTCCGCTGAAAAGAA
	zf-Tulp1b-R	GTCGACTGCAGAATTCGAAGCTTTTACTCGCAGGCAATTTTG
	zf-Tulp1a-F	AAGCTTGGATGTCTGCAGATAAGAAGAC
	zf-Tulp1a-R	GGATCCTCATTCACAGGCCAATTTG
	zf-Rhodopsin-F	AAGGATGACGATGACAAGCTTATGAACGGTACAGAGGGACC
	zf- Rhodopsin -R	TTCGCGGCCGCAAGCTTTTACGCCGGAGA
	zf-Tekt2-promotor-F	AGAACATTTCTCTATCGATAGGTACCTTTGCCACACTCCTATCTCCCA
	zf-Tekt2-promotor-R	ATGTTTTTGGCGTCTTCCATGGAACGGGGCGACGCAACCGTAGC
